# Supplementary material for: Nioboaeschynite-(Ce), Ce(NbTi)O6
Source: Acta Crystallogr Sect E Struct Rep Online. 2012 Jul 18;68(Pt 8):i64–5. doi: 10.1107/S1600536812031765 (PMC3414094; doi:10.1107/S1600536812031765)
Supplement: Supplementary file 1 [file e-68-00i64-sup1.cif]

##############################################################################
#                                                                            #
# This CIF contains the data in a paper accepted for publication in          #
# Acta Crystallographica Section E. It conforms to the requirements of       #
# Notes for Authors for Acta Crystallographica Section E, and has been       #
# peer reviewed under the auspices of the IUCr Commission on Journals.       #
#                                                                            #
# Full details of the Crystallographic Information File format               #
# are given in the paper "The Crystallographic Information File (CIF):       #
# a New Standard Archive File for Crystallography" by S. R. Hall, F. H.      #
# Allen and I. D. Brown [Acta Cryst. (1991), A47, 655-685].                  #
#                                                                            #
# The current version of the core CIF dictionary is obtainable from          #
# ftp://ftp.iucr.org/pub/cif_core.dic.                                       #
#                                                                            #
# Software is freely available for graphical display of the structure(s)     #
# in this CIF. For information consult the CIF software page                 #
# http://www.iucr.org/resources/cif/software.                                #
#                                                                            #
# This file may be used for bona fide research purposes within the           #
# scientific community so long as proper attribution is given to the journal # 
# article from which it was obtained.                                        #
#                                                                            #
##############################################################################
data_I
_audit_creation_method     SHELXL-97
_chemical_name_systematic
;
calcium cerium(III) niobium(V) titanium(IV) hexaoxide
;
_chemical_name_common     Nioboaeschynite-(Ce)
_chemical_formula_moiety     ?
_chemical_formula_sum     'Ca0.25 Ce0.79 Nb1.14 O6 Ti0.86'
_chemical_formula_iupac     'Ca0.25 Ce0.79 (Nb1.14 Ti0.86) O6'
_chemical_formula_weight     363.83
_chemical_melting_point     ?
_symmetry_cell_setting     orthorhombic
_symmetry_space_group_name_H-M     'P n m a'
_symmetry_space_group_name_hall     '-P 2ac 2n'
loop_
    _symmetry_equiv_pos_as_xyz
    'x, y, z'
    '-x+1/2, -y, z+1/2'
    '-x, y+1/2, -z'
    'x+1/2, -y+1/2, -z+1/2'
    '-x, -y, -z'
    'x-1/2, y, -z-1/2'
    'x, -y-1/2, z'
    '-x-1/2, y-1/2, z-1/2'
_cell_length_a     11.0563(15)
_cell_length_b     7.5600(10)
_cell_length_c     5.3637(7)
_cell_angle_alpha     90.00
_cell_angle_beta     90.00
_cell_angle_gamma     90.00
_cell_volume     448.33(10)
_cell_formula_units_Z     4
_cell_measurement_reflns_used     1243
_cell_measurement_theta_min     4.55
_cell_measurement_theta_max     32.6
_cell_measurement_temperature     293(2)
_cell_special_details     ?
_exptl_crystal_description     Tabular
_exptl_crystal_colour     'Metallic Gray'
_exptl_crystal_size_max     0.06
_exptl_crystal_size_mid     0.06
_exptl_crystal_size_min     0.05
_exptl_crystal_density_diffrn     5.315
_exptl_crystal_density_meas     ?
_exptl_crystal_density_method     'not measured'
_exptl_crystal_F_000     650
_exptl_absorpt_coefficient_mu     12.055
_exptl_absorpt_correction_type     multi-scan
_exptl_absorpt_process_details     '(SADABS; Sheldrick, 2005)'
_exptl_absorpt_correction_T_min     0.5316
_exptl_absorpt_correction_T_max     0.5840
_exptl_special_details     ?
_diffrn_ambient_temperature     293(2)
_diffrn_radiation_type     MoK\a
_diffrn_radiation_wavelength     0.71073
_diffrn_radiation_source     'fine-focus sealed tube'
_diffrn_radiation_monochromator     graphite
_diffrn_measurement_device_type     'Bruker APEXII CCD area-detector'
_diffrn_measurement_method     '\f and \w scan'
_diffrn_detector_area_resol_mean     ?
_diffrn_reflns_number     3666
_diffrn_reflns_av_R_equivalents     0.0259
_diffrn_reflns_av_sigmaI/netI     0.0228
_diffrn_reflns_theta_min     4.22
_diffrn_reflns_theta_max     32.81
_diffrn_reflns_theta_full     32.81
_diffrn_measured_fraction_theta_max     0.994
_diffrn_measured_fraction_theta_full     0.994
_diffrn_reflns_limit_h_min     -15
_diffrn_reflns_limit_h_max     16
_diffrn_reflns_limit_k_min     -11
_diffrn_reflns_limit_k_max     4
_diffrn_reflns_limit_l_min     -8
_diffrn_reflns_limit_l_max     8
_diffrn_standards_number     0
_diffrn_standards_interval_count     .
_diffrn_standards_interval_time     .
_diffrn_standards_decay_%     ?
_refine_special_details
;
Refinement of <i>F</i>^2^ against ALL reflections. The weighted <i>R</i>-factor
<i>wR</i> and goodness of fit <i>S</i> are based on <i>F</i>^2^, conventional
<i>R</i>-factors <i>R</i> are based on <i>F</i>, with <i>F</i> set to zero for
negative <i>F</i>^2^. The threshold expression of <i>F</i>^2^ >
\s(<i>F</i>^2^) is used only for calculating <i>R</i>-factors(gt) <i>etc</i>.
and is not relevant to the choice of reflections for refinement.
<i>R</i>-factors based on <i>F</i>^2^ are statistically about twice as large
as those based on <i>F</i>, and <i>R</i>- factors based on ALL data will be
even larger.
;
_reflns_number_total     883
_reflns_number_gt     737
_reflns_threshold_expression     I>2\s(I)
_refine_ls_structure_factor_coef     Fsqd
_refine_ls_matrix_type     full
_refine_ls_R_factor_all     0.0325
_refine_ls_R_factor_gt     0.0234
_refine_ls_wR_factor_gt     0.0519
_refine_ls_wR_factor_ref     0.0554
_refine_ls_goodness_of_fit_ref     1.085
_refine_ls_restrained_S_all     1.084
_refine_ls_number_reflns     883
_refine_ls_number_parameters     55
_refine_ls_number_restraints     2
_refine_ls_hydrogen_treatment     .
_refine_ls_weighting_scheme     calc
_refine_ls_weighting_details
         'calc w=1/[\s^2^(Fo^2^)+(0.0239P)^2^+1.5250P] where P=(Fo^2^+2Fc^2^)/3'
_atom_sites_solution_hydrogens     .
_atom_sites_solution_primary     direct
_atom_sites_solution_secondary     difmap
_refine_ls_shift/su_max     0.001
_refine_ls_shift/su_mean     0.000
_refine_diff_density_max     2.068
_refine_diff_density_min     -0.799
_refine_ls_extinction_method     none
_refine_ls_extinction_coef     .
loop_
    _atom_type_symbol
    _atom_type_description
    _atom_type_scat_dispersion_real
    _atom_type_scat_dispersion_imag
    _atom_type_scat_source
    'O' 'O' 0.0106 0.0060
                         'International Tables Vol C Tables 4.2.6.8 and 6.1.1.4'
    'Nb' 'Nb' -2.0727 0.6215
                         'International Tables Vol C Tables 4.2.6.8 and 6.1.1.4'
    'Ti' 'Ti' 0.2776 0.4457
                         'International Tables Vol C Tables 4.2.6.8 and 6.1.1.4'
    'Ce' 'Ce' -0.2486 2.6331
                         'International Tables Vol C Tables 4.2.6.8 and 6.1.1.4'
    'Ca' 'Ca' 0.2262 0.3064
                         'International Tables Vol C Tables 4.2.6.8 and 6.1.1.4'
_computing_data_collection     'APEX2 (Bruker, 2004)'
_computing_cell_refinement     'SAINT (Bruker, 2004)'
_computing_data_reduction     'SAINT (Bruker, 2004)'
_computing_structure_solution     'SHELXS97 (Sheldrick, 2008)'
_computing_structure_refinement     'SHELXL97 (Sheldrick, 2008)'
_computing_molecular_graphics     'XtalDraw (Downs & Hall-Wallace, 2003)'
_computing_publication_material     'publCIF (Westrip, 2010)'
loop_
    _atom_site_type_symbol
    _atom_site_label
    _atom_site_fract_x
    _atom_site_fract_y
    _atom_site_fract_z
    _atom_site_U_iso_or_equiv
    _atom_site_adp_type
    _atom_site_calc_flag
    _atom_site_refinement_flags
    _atom_site_occupancy
    _atom_site_symmetry_multiplicity
    _atom_site_disorder_assembly
    _atom_site_disorder_group
    Ce CeA 0.45727(9) 0.2500 0.03835(14) 0.00893(11) Uani d SP 0.75000(10)
                                                                         2 . .
    Ca CaA' 0.4338(9) 0.2500 0.050(2) 0.018(3) Uiso d SP 0.25000(10)
                                                                   2 . .
    Nb NbB 0.35726(3) 0.50690(5) 0.53830(8) 0.01227(11) Uani d P 0.57000(10)
                                                                           1 . .
    Ti TiB 0.35726(3) 0.50690(5) 0.53830(8) 0.01227(11) Uani d P 0.43000(10)
                                                                           1 . .
    O O1 0.2875(2) 0.4417(3) 0.8720(5) 0.0126(5) Uani d . 1 1 . .
    O O2 0.5259(2) 0.4615(3) 0.7310(4) 0.0105(4) Uani d . 1 1 . .
    O O3 0.6221(3) 0.2500 0.3389(7) 0.0124(7) Uani d S 1 2 . .
    O O4 0.3560(3) 0.2500 0.4526(7) 0.0123(6) Uani d S 1 2 . .
    Ce CeC 0.1586(16) 0.2500 0.578(3) 0.063(6) Uiso d SP 0.038(2) 2 . .
loop_
    _atom_site_aniso_label
    _atom_site_aniso_U_11
    _atom_site_aniso_U_22
    _atom_site_aniso_U_33
    _atom_site_aniso_U_12
    _atom_site_aniso_U_13
    _atom_site_aniso_U_23
    CeA 0.0122(3) 0.0059(2) 0.0087(2) 0.000 0.0005(2) 0.000
    NbB 0.01110(19) 0.01448(19) 0.01123(19) 0.00121(13) -0.00065(13) 0.00082(14)
    TiB 0.01110(19) 0.01448(19) 0.01123(19) 0.00121(13) -0.00065(13) 0.00082(14)
    O1 0.0133(11) 0.0109(10) 0.0137(12) 0.0014(9) 0.0041(9) 0.0014(10)
    O2 0.0127(10) 0.0096(10) 0.0091(11) -0.0004(8) 0.0016(8) 0.0005(9)
    O3 0.0114(15) 0.0062(14) 0.0195(19) 0.000 0.0016(13) 0.000
    O4 0.0123(15) 0.0066(14) 0.0179(18) 0.000 0.0016(13) 0.000
_geom_special_details
;
All e.s.d.'s (except the e.s.d. in the dihedral angle between two l.s. planes)
are estimated using the full covariance matrix. The cell e.s.d.'s are taken
into account individually in the estimation of e.s.d.'s in distances, angles
and torsion angles; correlations between e.s.d.'s in cell parameters are only
used when they are defined by crystal symmetry. An approximate (isotropic)
treatment of cell e.s.d.'s is used for estimating e.s.d.'s involving l.s.
planes.
;
loop_
    _geom_bond_atom_site_label_1
    _geom_bond_atom_site_label_2
    _geom_bond_site_symmetry_2
    _geom_bond_distance
    _geom_bond_publ_flag
    CeA O2 7_564 2.418(2) ?
    CeA O2 1_554 2.418(2) ?
    CeA O3 . 2.433(4) ?
    CeA O4 . 2.488(4) ?
    CeA O2 5_666 2.515(2) ?
    CeA O2 3_646 2.515(2) ?
    CeA O1 7_564 2.534(3) ?
    CeA O1 1_554 2.534(3) ?
    CaA' O4 . 2.327(12) ?
    CaA' O1 7_564 2.372(9) ?
    CaA' O1 1_554 2.372(9) ?
    CaA' O2 5_666 2.519(6) ?
    CaA' O2 3_646 2.519(6) ?
    CaA' O2 7_564 2.551(9) ?
    CaA' O2 1_554 2.551(9) ?
    CaA' O3 . 2.596(12) ?
    NbB O1 2_564 1.873(2) ?
    NbB O2 5_666 1.953(2) ?
    NbB O3 5_666 1.9655(14) ?
    NbB O4 . 1.9959(10) ?
    NbB O1 . 2.011(3) ?
    NbB O2 . 2.159(2) ?
    CeC O3 6_556 2.270(19) ?
    CeC 04 . 2.282(18) ?
    CeC O2 4_456 2.401(13) ?
    CeC O2 6_557 2.401(13) ?
    CeC 01 . 2.573(16) ?
    CeC O1 7_565 2.573(15) ?
    CeC O1 8_655 2.647(9) ?
    CeC O1 2_564 2.647(9) ?
loop_
    _geom_angle_atom_site_label_1
    _geom_angle_atom_site_label_2
    _geom_angle_atom_site_label_3
    _geom_angle_site_symmetry_1
    _geom_angle_site_symmetry_3
    _geom_angle
    _geom_angle_publ_flag
    O1 NbB O2 2_564 5_666 100.81(11) ?
    O1 NbB O3 2_564 5_666 93.71(13) ?
    O2 NbB O3 5_666 5_666 93.23(13) ?
    O1 NbB O4 2_564 . 94.95(13) ?
    O2 NbB O4 5_666 . 87.34(13) ?
    O3 NbB O4 5_666 . 171.06(15) ?
    O1 NbB O1 2_564 . 98.46(6) ?
    O2 NbB O1 5_666 . 160.48(10) ?
    O3 NbB O1 5_666 . 88.61(13) ?
    O4 NbB O1 . . 87.91(13) ?
    O1 NbB O2 2_564 . 177.17(10) ?
    O2 NbB O2 5_666 . 78.59(11) ?
    O3 NbB O2 5_666 . 83.57(12) ?
    O4 NbB O2 . . 87.80(12) ?
    O1 NbB O2 . . 82.32(10) ?
data_global
_journal_date_recd_electronic     2012-06-07
_journal_date_accepted     2012-07-11
_journal_name_full     'Acta Crystallographica, Section E'
_journal_year     2012
_journal_volume     68
_journal_issue      8
_journal_page_first     0
_journal_page_last     0
_journal_paper_category     QI
_journal_paper_doi     10.1107/S1600536812031765
_journal_coeditor_code     WM2645
_publ_contact_author_name     'Shaunna M. Morrison'
_publ_contact_author_address
;
Department of Geosciences
Gould-Simpson Building
University of Arizona
1040 E. 4th Street
Tucson, Az 85721-0077
USA
;
_publ_contact_author_email     shaunnamm@email.arizona.edu
_publ_contact_author_fax     520-621-2672
_publ_contact_author_phone     520-621-9993
_publ_section_title
;
Nioboaeschynite-(Ce), Ce(NbTi)O~6~
;
loop_
    _publ_author_name
    _publ_author_address
    'Morrison, Shaunna M.'
;
Department of Geosciences,
University of Arizona,
1040 E. 4th Street,
Tucson, Arizona 85721-0077, USA
;
    'Downs, Robert T.'
;
Department of Geosciences,
University of Arizona,
1040 E. 4th Street,
Tucson, Arizona 85721-0077, USA
;
    'Domanik, Kenneth J.'
;
Lunar and Planetary Laboratory,
University of Arizona,
1629 E. University Boulevard,
Tucson, AZ 85721-0092, USA
;
    'Yang, Hexiong'
;
Department of Geosciences,
University of Arizona,
1040 E. 4th Street,
Tucson, Arizona 85721-0077, USA
;
    'Doell, Donald'
;
122 Dublin Street
Peterborough, Ontario, K9H 3A9, Canada
;
