# Supplementary material for: Nioboaeschynite-(Ce), Ce(NbTi)O6
Source: Acta Crystallogr Sect E Struct Rep Online. 2012 Jul 18;68(Pt 8):i64–5. doi: 10.1107/S1600536812031765 (PMC3414094; doi:10.1107/S1600536812031765)
Supplement: Supplementary file 2 [file e-68-00i64-Isup2.hkl]

# 
# h,k,l, Fc-squared, Fo-squared, sigma(Fo-squared) and status flag 
# 
data_I
_shelx_title ' niobo4 in Pnma' 
_shelx_refln_list_code          4 
_shelx_F_calc_maximum      354.80 
_exptl_crystal_F_000       650.36 
_reflns_d_resolution_high  0.6558 
 
loop_ 
 _symmetry_equiv_pos_as_xyz 
 'x, y, z' 
 '-x+1/2, -y, z+1/2' 
 '-x, y+1/2, -z' 
 'x+1/2, -y+1/2, -z+1/2' 
 '-x, -y, -z' 
 'x-1/2, y, -z-1/2' 
 'x, -y-1/2, z' 
 '-x-1/2, y-1/2, z-1/2' 
 
_cell_length_a    11.0563 
_cell_length_b     7.5600 
_cell_length_c     5.3637 
_cell_angle_alpha  90.000 
_cell_angle_beta   90.000 
_cell_angle_gamma  90.000 
 
_shelx_F_squared_multiplier     1.000 
 
loop_ 
 _refln_index_h 
 _refln_index_k 
 _refln_index_l 
 _refln_F_squared_calc 
 _refln_F_squared_meas 
 _refln_F_squared_sigma 
 _refln_observed_status 
   4   0   0     9086.28     8899.42    130.48 o 
   6   0   0    12754.37    12472.27    183.71 o 
   8   0   0     1478.69     1790.15     62.18 o 
  10   0   0    28699.79    28325.78    404.63 o 
  12   0   0    11786.21    12152.27    305.11 o 
  14   0   0     1503.82     1580.15    125.24 o 
  16   0   0     1434.00     1465.57    134.57 o 
   2   1   0     6247.99     5746.08     67.58 o 
   4   1   0    11916.64    10682.60    154.97 o 
   6   1   0    18834.62    18428.77    259.11 o 
   8   1   0     4928.88     5060.80     85.19 o 
  10   1   0      530.87      569.92     39.02 o 
  12   1   0      335.12      321.73     48.02 o 
  14   1   0      887.93     1060.74     78.13 o 
  16   1   0     1269.14     1430.98     94.08 o 
   0   2   0     5251.82     4905.67     97.26 o 
   2   2   0    26167.32    27107.27    247.72 o 
   4   2   0    17537.73    15444.94    151.60 o 
   6   2   0    10992.23    10723.69    117.27 o 
   8   2   0    14314.57    13929.85    153.11 o 
  10   2   0       16.28       47.34     23.35 o 
  12   2   0     1427.97     1601.55     74.81 o 
  14   2   0    11420.90    11706.67    226.90 o 
  16   2   0      111.30      151.22     61.24 o 
   2   3   0     7438.52     6996.87     94.70 o 
   4   3   0    19732.23    19769.71    171.65 o 
   6   3   0     8257.83     8154.13     95.91 o 
   8   3   0    14661.25    14650.48    161.35 o 
  10   3   0     1002.16     1083.47     64.81 o 
  12   3   0      247.74      263.48     33.64 o 
  14   3   0      515.87      624.87     66.17 o 
  16   3   0      692.89      766.87    103.92 o 
   0   4   0   125886.01   133233.94   2374.23 o 
   2   4   0     7224.31     7918.09    169.21 o 
   4   4   0     8070.24     8369.17     88.75 o 
   6   4   0     6651.83     6556.24     83.17 o 
   8   4   0      817.87      886.46     36.02 o 
  10   4   0    23298.99    22903.95    245.03 o 
  12   4   0     7205.42     7155.32    129.17 o 
  14   4   0      673.24      561.39     65.81 o 
   2   5   0     1117.07     1145.81     59.96 o 
   4   5   0     5054.49     4955.64    101.12 o 
   6   5   0    14407.93    14091.37    174.37 o 
   8   5   0      829.32      820.77     39.78 o 
  10   5   0       79.64       54.22     29.62 o 
  12   5   0      152.00      172.42     48.63 o 
  14   5   0      853.02     1086.97     80.99 o 
   0   6   0      811.33      819.39     50.63 o 
   2   6   0     9199.90     9451.62    207.84 o 
   4   6   0    14450.16    14679.71    314.43 o 
   6   6   0     4026.45     4238.68     73.04 o 
   8   6   0     7770.62     7809.61    120.14 o 
  10   6   0       33.71       13.92     47.30 o 
  12   6   0     2388.57     2424.42     93.93 o 
  14   6   0     5968.18     5900.17    151.87 o 
   2   7   0     5891.81     5974.21    153.22 o 
   4   7   0     6443.06     6577.76    179.87 o 
   6   7   0     4060.69     3641.28    133.23 o 
   8   7   0     8850.63     8313.64    126.65 o 
  10   7   0     1350.27     1298.54    101.92 o 
  12   7   0      382.69      395.26     55.95 o 
   0   8   0    26061.38    28112.36    532.94 o 
   2   8   0     3385.55     3146.99    107.92 o 
   4   8   0     3237.66     3284.22    125.24 o 
   6   8   0     1633.41     1617.46    109.25 o 
   8   8   0      142.72      126.57     69.28 o 
  10   8   0    11950.55    12120.35    223.17 o 
  12   8   0     2689.51     2478.44    144.56 o 
   2   9   0       69.16       47.96     47.96 o 
   4   9   0     4307.92     4316.78    151.89 o 
   6   9   0     5943.02     5886.27    197.19 o 
   8   9   0      864.64      730.12     97.26 o 
  10   9   0        8.27       57.29     79.94 o 
   0  10   0     1660.70     1814.65     87.93 o 
   2  10   0     4470.06     4487.32    149.22 o 
   4  10   0     5560.74     5497.23    179.87 o 
   6  10   0      885.42      822.05     97.26 o 
   8  10   0     2599.80     2343.58    143.89 o 
   2  11   0     3248.62     3228.26    130.57 o 
   4  11   0     1332.87     1502.88    113.25 o 
   1   0   1       34.24       85.70     13.32 o 
   2   0   1     1627.48     1704.39     39.83 o 
   3   0   1    74246.42    79011.11    816.92 o 
   4   0   1     9088.52     9263.00    113.31 o 
   5   0   1     8327.19     8563.61     94.41 o 
   6   0   1     5010.93     5145.25     82.88 o 
   7   0   1    44645.57    46038.08    430.34 o 
   8   0   1     1405.92     1320.95     40.38 o 
   9   0   1     1411.87     1284.59     42.05 o 
  10   0   1        6.20       11.18     23.59 o 
  11   0   1      314.40      288.16     48.63 o 
  12   0   1      837.17      932.57     87.27 o 
  13   0   1     9599.85    10008.01    197.84 o 
  14   0   1       24.45       31.45     46.57 o 
  15   0   1     4383.54     4224.15    137.90 o 
  16   0   1      373.34      437.44     70.90 o 
   0   1   1     2014.32     2067.23     57.29 o 
   1   1   1     2510.56     2382.74     24.22 o 
   2   1   1     1120.85     1065.81     20.27 o 
   3   1   1    11088.54    10734.03     81.76 o 
   4   1   1      511.52      662.87     17.80 o 
   5   1   1    18599.35    18167.94    146.20 o 
   6   1   1       28.52       17.93     10.95 o 
   7   1   1     8045.58     7859.33     77.57 o 
   8   1   1        4.82      -12.85     12.85 o 
   9   1   1     2302.59     2305.71     71.32 o 
  10   1   1      467.59      440.78     26.17 o 
  11   1   1      306.17      271.02     25.63 o 
  12   1   1      295.26      350.95     34.39 o 
  13   1   1      694.23      702.62     44.70 o 
  14   1   1       86.69       88.47     35.25 o 
  15   1   1     1463.24     1484.78     65.69 o 
  16   1   1        8.04       88.60     41.41 o 
   1   2   1    59993.30    61777.97    417.39 o 
   2   2   1     2730.99     2584.47     33.07 o 
   3   2   1      736.90      579.65     12.75 o 
   4   2   1      871.25     1087.86     19.40 o 
   5   2   1      282.82      326.05     14.67 o 
   6   2   1       12.04      -10.89     10.89 o 
   7   2   1     8220.60     8457.93     77.76 o 
   8   2   1      303.51      337.07     18.05 o 
   9   2   1    10032.42     9610.84     84.58 o 
  10   2   1        8.16      -15.48     15.48 o 
  11   2   1    18743.29    18930.71    156.28 o 
  12   2   1     1359.93     1321.11     40.98 o 
  13   2   1       46.82       49.91     31.64 o 
  14   2   1       97.16      105.03     38.46 o 
  15   2   1       41.80        3.20     39.38 o 
  16   2   1       24.90       16.98     42.98 o 
   0   3   1    10711.90    12378.09    158.43 o 
   1   3   1      222.44      293.09     11.16 o 
   2   3   1     1027.66     1037.87     20.64 o 
   3   3   1    10188.41     9974.81     93.89 o 
   4   3   1      920.92      922.34     18.05 o 
   5   3   1    17529.17    17187.11    122.65 o 
   6   3   1        0.58       -0.14     11.44 o 
   7   3   1     6660.50     6644.92     61.83 o 
   8   3   1       40.20       32.27     14.50 o 
   9   3   1     1153.35     1164.13     29.75 o 
  10   3   1       75.93       73.45     17.32 o 
  11   3   1       95.21       46.13     19.00 o 
  12   3   1      810.27      838.63     32.07 o 
  13   3   1       42.93       80.07     30.39 o 
  14   3   1       85.10       87.29     35.70 o 
  15   3   1     2517.32     2834.01     80.87 o 
  16   3   1       73.95       64.38     42.20 o 
   1   4   1      181.99      235.96     13.35 o 
   2   4   1      420.98      484.11     16.95 o 
   3   4   1    45779.86    47109.43    385.29 o 
   4   4   1     2126.46     2045.76     31.00 o 
   5   4   1     2962.11     2900.22     34.48 o 
   6   4   1     3753.51     3723.10     42.01 o 
   7   4   1    23642.97    23832.13    170.34 o 
   8   4   1      132.91      146.38     17.37 o 
   9   4   1     1791.56     1696.83     34.77 o 
  10   4   1        0.70      -12.91     16.92 o 
  11   4   1      217.35      196.77     22.41 o 
  12   4   1      314.11      335.33     30.50 o 
  13   4   1     7706.02     7878.32    142.11 o 
  14   4   1        1.30        7.20     35.32 o 
  15   4   1     3672.79     3457.53    121.91 o 
   0   5   1       54.06       40.67     17.60 o 
   1   5   1     3810.12     3961.01     44.08 o 
   2   5   1      231.28      266.93     16.98 o 
   3   5   1     6397.13     6357.01     74.30 o 
   4   5   1     1031.91     1010.94     26.79 o 
   5   5   1     7440.39     7055.77     70.77 o 
   6   5   1       40.98       -4.34     13.93 o 
   7   5   1     5481.63     5269.00     62.96 o 
   8   5   1        1.32       -6.17     18.25 o 
   9   5   1     2892.90     2824.30     49.39 o 
  10   5   1      587.78      565.21     29.92 o 
  11   5   1      247.36      179.62     29.95 o 
  12   5   1       85.26      157.84     33.47 o 
  13   5   1     1207.34     1283.94     58.07 o 
  14   5   1       29.44        4.30     35.82 o 
  15   5   1      625.75      747.96     54.58 o 
   1   6   1    24051.14    25353.77    239.41 o 
   2   6   1      816.72      836.74     48.46 o 
   3   6   1      483.67      568.13     24.10 o 
   4   6   1      152.90      179.49     15.57 o 
   5   6   1       45.70       39.10     14.27 o 
   6   6   1        1.48       -4.71     14.09 o 
   7   6   1     1736.54     1784.28     36.86 o 
   8   6   1     1326.25     1321.97     36.45 o 
   9   6   1     4443.24     4435.25     63.72 o 
  10   6   1       10.98       48.32     26.98 o 
  11   6   1    11880.29    11818.30    150.82 o 
  12   6   1      320.29      308.20     38.19 o 
  13   6   1       83.11      111.22     38.27 o 
  14   6   1        8.79       37.40     37.23 o 
   0   7   1     2260.18     2238.98     57.26 o 
   1   7   1       63.20       57.55     22.31 o 
   2   7   1      899.98      935.72     27.59 o 
   3   7   1     2967.22     2803.83    114.58 o 
   4   7   1      492.98      499.52     42.36 o 
   5   7   1    10936.97    10626.88    137.65 o 
   6   7   1        2.51        7.69     17.14 o 
   7   7   1     3937.49     3780.48     61.22 o 
   8   7   1       36.01        6.77     25.99 o 
   9   7   1      227.59      230.28     27.83 o 
  10   7   1       47.16       47.67     38.46 o 
  11   7   1      148.23       66.89     30.63 o 
  12   7   1      407.71      419.16     44.23 o 
  13   7   1        1.38      -19.14     45.77 o 
   1   8   1      506.79      609.86     28.08 o 
   2   8   1       67.38       32.72     16.70 o 
   3   8   1    17360.68    17088.24    260.00 o 
   4   8   1      166.58      133.41     36.04 o 
   5   8   1      633.70      643.67     52.66 o 
   6   8   1     1396.17     1237.16     69.54 o 
   7   8   1     7264.28     7294.06    156.86 o 
   8   8   1       57.79       38.24     21.84 o 
   9   8   1     1437.35     1512.88     46.35 o 
  10   8   1        7.68      -22.31     26.43 o 
  11   8   1       27.82       58.74     30.93 o 
   0   9   1      558.79      526.26     43.30 o 
   1   9   1     1275.66     1289.71     36.18 o 
   2   9   1       12.39       36.75     21.39 o 
   3   9   1     4128.67     4215.75    104.02 o 
   4   9   1      127.01      108.04     40.78 o 
   5   9   1     2005.69     2174.33     83.70 o 
   6   9   1        7.58       11.58     42.36 o 
   7   9   1     2590.33     2458.93    147.22 o 
   8   9   1        2.03      -48.32     53.29 o 
   9   9   1     2436.69     2435.73    105.47 o 
  10   9   1      215.81      254.97     87.27 o 
   1  10   1     7977.22     8282.60    107.69 o 
   2  10   1      295.87      315.20     44.16 o 
   3  10   1       11.28       28.91     38.68 o 
   4  10   1      249.71      240.14     60.62 o 
   5  10   1       66.65      110.19     46.05 o 
   6  10   1       74.04      -13.61     79.27 o 
   7  10   1      221.95      201.72     54.42 o 
   8  10   1      919.18      948.09     81.27 o 
   1  11   1        1.05      -33.43     33.43 o 
   2  11   1      440.10      527.39     51.34 o 
   3  11   1      736.53      826.71     62.09 o 
   4  11   1       38.27       42.92     44.56 o 
   0   0   2    72909.81    72862.98   1311.02 o 
   1   0   2     2732.09     2516.73     45.35 o 
   2   0   2      849.17      772.04     24.02 o 
   3   0   2    14077.64    14245.51    143.53 o 
   4   0   2    13910.56    14107.84    144.86 o 
   5   0   2     1135.44     1200.89     34.63 o 
   6   0   2     4018.07     4050.37     62.21 o 
   7   0   2      947.77      916.10     34.23 o 
   8   0   2      130.73      231.52     37.12 o 
   9   0   2     6045.02     6017.84     88.36 o 
  10   0   2    21741.48    21764.24    232.12 o 
  11   0   2      553.40      498.71     51.79 o 
  12   0   2     4219.30     4192.41    179.20 o 
  13   0   2      885.44      926.15     82.61 o 
  14   0   2     1311.12     1164.59     82.33 o 
  15   0   2       67.06       88.07     56.50 o 
  16   0   2      333.73      323.14     80.61 o 
   1   1   2     1600.35     1564.52     28.50 o 
   2   1   2     7298.60     7388.52     60.21 o 
   3   1   2     6602.83     6776.83     54.87 o 
   4   1   2    11080.24    10682.08     75.92 o 
   5   1   2      146.23      129.19     11.60 o 
   6   1   2     8512.98     8370.46     75.58 o 
   7   1   2      691.81      660.23     21.37 o 
   8   1   2     5026.84     5051.21     75.66 o 
   9   1   2     1552.60     1504.15     38.91 o 
  10   1   2     1018.82     1021.52     37.20 o 
  11   1   2      438.28      498.08     30.16 o 
  12   1   2       42.55       22.58     29.31 o 
  13   1   2      540.77      547.60     38.60 o 
  14   1   2      774.83      856.17     52.92 o 
  15   1   2      294.38      318.53     44.74 o 
  16   1   2      999.74     1004.91     62.92 o 
   0   2   2      229.33      388.17     19.19 o 
   1   2   2       65.38       47.43      7.83 o 
   2   2   2    25167.64    25955.21    184.84 o 
   3   2   2       39.26       39.97      9.25 o 
   4   2   2    34350.68    35439.31    235.20 o 
   5   2   2    15951.20    16385.98    119.19 o 
   6   2   2     3846.00     3905.25     43.48 o 
   7   2   2     1659.89     1666.78     30.96 o 
   8   2   2    11119.36    11304.47     94.86 o 
   9   2   2      675.38      738.53     25.66 o 
  10   2   2       46.66       73.29     17.84 o 
  11   2   2     1408.16     1475.89     37.34 o 
  12   2   2     1474.56     1448.82     55.91 o 
  13   2   2       95.71       77.54     34.27 o 
  14   2   2     8456.41     8663.97    165.38 o 
  15   2   2     1313.36     1334.21     64.89 o 
  16   2   2      121.90      101.61     42.85 o 
   1   3   2     2368.65     2485.68     32.33 o 
   2   3   2     7625.73     7755.13     71.38 o 
   3   3   2      786.64      824.32     17.63 o 
   4   3   2     5039.91     4711.26     45.63 o 
   5   3   2     1037.34      990.09     22.97 o 
   6   3   2     2992.54     2936.33     38.21 o 
   7   3   2     1593.02     1475.06     37.01 o 
   8   3   2     3789.12     3845.51     54.95 o 
   9   3   2      494.93      500.90     23.01 o 
  10   3   2      720.93      628.20     26.45 o 
  11   3   2     1184.34     1195.95     35.35 o 
  12   3   2      712.35      737.39     33.82 o 
  13   3   2      292.64      271.23     38.83 o 
  14   3   2     1127.34     1089.63     57.88 o 
  15   3   2       65.71       85.32     39.66 o 
   0   4   2    48359.88    49358.28    523.83 o 
   1   4   2     4473.17     4430.38     53.27 o 
   2   4   2     1807.77     1794.17     43.17 o 
   3   4   2     5139.27     5043.58    122.11 o 
   4   4   2     5339.73     5362.73     50.94 o 
   5   4   2      126.58      177.28     14.81 o 
   6   4   2     2884.96     3014.86     39.35 o 
   7   4   2      945.57      988.88     26.65 o 
   8   4   2       72.89      128.64     17.47 o 
   9   4   2     3693.73     3660.13     49.86 o 
  10   4   2    16241.30    16076.03    140.62 o 
  11   4   2       97.05       80.71     21.52 o 
  12   4   2     3594.50     3509.44    118.25 o 
  13   4   2     1077.92      945.61     52.04 o 
  14   4   2      764.00      671.21     61.92 o 
  15   4   2        3.83      -15.72     54.63 o 
   1   5   2      795.01      878.20     28.19 o 
   2   5   2     2118.41     2035.44     47.43 o 
   3   5   2     5476.47     5412.11     82.82 o 
   4   5   2     8931.73     8757.38     92.14 o 
   5   5   2       20.09       -5.35     16.06 o 
   6   5   2     9334.79     9110.54     91.88 o 
   7   5   2      318.13      301.00     21.54 o 
   8   5   2     3444.89     3299.71     53.22 o 
   9   5   2     1408.29     1341.04     39.83 o 
  10   5   2      778.18      729.55     33.71 o 
  11   5   2       98.88      102.93     37.88 o 
  12   5   2       98.51       29.30     31.96 o 
  13   5   2      560.46      600.35     46.72 o 
  14   5   2      360.17      401.31     50.46 o 
   0   6   2       15.27       10.89     26.65 o 
   1   6   2      979.24     1046.43     31.79 o 
   2   6   2     8390.64     8402.92    112.59 o 
   3   6   2      642.81      618.60     52.85 o 
   4   6   2    11820.05    12092.38    132.37 o 
   5   6   2     5727.85     5625.73     76.88 o 
   6   6   2     2291.65     2319.90     45.30 o 
   7   6   2      781.80      825.61     34.15 o 
   8   6   2     6337.46     6260.48     76.95 o 
   9   6   2      103.86       93.68     22.60 o 
  10   6   2        6.50       -5.10     27.88 o 
  11   6   2      275.96      320.71     35.62 o 
  12   6   2      976.03     1144.93     54.28 o 
  13   6   2      217.70      208.91     39.97 o 
   1   7   2     1459.61     1417.11     38.65 o 
   2   7   2     4547.07     4508.31     76.10 o 
   3   7   2      267.13      272.37     26.65 o 
   4   7   2     2096.71     2097.44     44.23 o 
   5   7   2      162.13      169.20     23.46 o 
   6   7   2      985.40      969.59     64.04 o 
   7   7   2      243.82      262.51     27.64 o 
   8   7   2     2713.12     2690.57     58.78 o 
   9   7   2      495.14      447.23     34.74 o 
  10   7   2      524.24      474.85     38.37 o 
  11   7   2      851.85      922.96     47.96 o 
  12   7   2      873.66      931.52     50.33 o 
   0   8   2    20698.94    20942.96    298.61 o 
   1   8   2     2570.74     2659.71     56.45 o 
   2   8   2     2125.81     2028.58     52.08 o 
   3   8   2     1230.24     1241.29     44.39 o 
   4   8   2      620.87      686.67     32.84 o 
   5   8   2       48.22       51.60     20.24 o 
   6   8   2     1303.10     1333.57     48.46 o 
   7   8   2      677.57      758.11     37.69 o 
   8   8   2        7.71       15.09     24.24 o 
   9   8   2     1365.16     1336.99     47.73 o 
  10   8   2     7764.78     7950.35    114.04 o 
  11   8   2       15.69       49.51     31.91 o 
   1   9   2      417.58      458.44     28.69 o 
   2   9   2      438.68      470.34     43.97 o 
   3   9   2     1622.03     1671.68     50.36 o 
   4   9   2     4049.36     4091.81     62.13 o 
   5   9   2      241.09      128.01     46.13 o 
   6   9   2     5073.51     5086.84    170.54 o 
   7   9   2      705.20      837.49     70.07 o 
   8   9   2     1250.63     1068.04     79.12 o 
   9   9   2      330.55      302.43     75.28 o 
   0  10   2       37.86      110.58     34.82 o 
   1  10   2      290.70      209.72     30.16 o 
   2  10   2     2462.76     2470.28    109.25 o 
   3  10   2      360.85      409.20     50.77 o 
   4  10   2     3094.81     3029.11     98.18 o 
   5  10   2     1888.28     2004.46     88.42 o 
   6  10   2      896.98      981.07     73.84 o 
   7  10   2      289.47      346.38     60.72 o 
   1  11   2      642.38      655.52     51.79 o 
   2  11   2     2380.47     2485.76    123.91 o 
   1   0   3      765.59      756.12     19.78 o 
   2   0   3     3548.41     3757.84     80.23 o 
   3   0   3    32099.59    31946.62    269.51 o 
   4   0   3    10184.79    10224.06    117.17 o 
   5   0   3      392.83      414.01     26.10 o 
   6   0   3     8595.53     9004.74    111.15 o 
   7   0   3     8722.53     8650.19    122.31 o 
   8   0   3       81.32      126.86     25.26 o 
   9   0   3     1058.72     1013.33     42.98 o 
  10   0   3      685.82      633.06     57.29 o 
  11   0   3      190.25      141.89     44.75 o 
  12   0   3      947.37     1059.07     74.41 o 
  13   0   3     5761.13     5535.54    331.09 o 
  14   0   3      532.98      476.43     66.29 o 
  15   0   3     2423.23     2600.14    118.95 o 
   0   1   3     9783.03    10190.63    106.70 o 
   1   1   3        8.70       19.17      9.31 o 
   2   1   3     6413.04     6535.99     59.99 o 
   3   1   3     3333.50     3182.57     33.03 o 
   4   1   3      486.84      467.16     17.41 o 
   5   1   3     6912.11     6706.79     57.68 o 
   6   1   3        1.63       34.14     12.54 o 
   7   1   3     4629.18     4617.26     48.40 o 
   8   1   3      619.54      563.61     24.46 o 
   9   1   3      902.72      891.50     30.76 o 
  10   1   3     2691.22     2674.06     47.78 o 
  11   1   3        3.25      -25.16     28.26 o 
  12   1   3     1472.22     1587.85     52.21 o 
  13   1   3      131.76       99.67     30.95 o 
  14   1   3      474.89      554.87     48.85 o 
  15   1   3      652.61      720.29     58.27 o 
   1   2   3    23355.87    23497.45    150.80 o 
   2   2   3    25554.59    25848.42    165.48 o 
   3   2   3     2974.52     2893.83     35.20 o 
   4   2   3      567.53      556.94     17.24 o 
   5   2   3       76.55      100.36     12.80 o 
   6   2   3      494.69      416.79     19.14 o 
   7   2   3     2058.10     2241.90     36.55 o 
   8   2   3    11648.69    11509.22     99.73 o 
   9   2   3     2155.34     2142.23     43.26 o 
  10   2   3     3153.80     3253.12     49.21 o 
  11   2   3    10783.27    10950.42    129.36 o 
  12   2   3     2496.55     2326.31     53.52 o 
  13   2   3       74.72      110.93     36.81 o 
  14   2   3      169.75      179.82     40.24 o 
  15   2   3      143.94      176.05     44.63 o 
   0   3   3     5065.93     5075.57     58.47 o 
   1   3   3      252.20      249.81     12.80 o 
   2   3   3     1394.16     1365.66     29.79 o 
   3   3   3     1057.31     1010.59     22.32 o 
   4   3   3      886.05      880.63     33.56 o 
   5   3   3    10537.09    10101.42     84.01 o 
   6   3   3      281.85      247.49     17.61 o 
   7   3   3     4909.45     4891.99     54.95 o 
   8   3   3     1552.73     1506.87     38.96 o 
   9   3   3      267.91      255.33     21.09 o 
  10   3   3     1044.14     1019.48     32.59 o 
  11   3   3      164.91      177.14     22.62 o 
  12   3   3     1441.08     1461.55     44.79 o 
  13   3   3       83.73       89.32     33.22 o 
  14   3   3      291.86      219.17     41.47 o 
  15   3   3      415.29      519.14     69.95 o 
   1   4   3      698.12      716.20     28.45 o 
   2   4   3     1157.13     1243.29     38.74 o 
   3   4   3    17045.43    17363.79    162.46 o 
   4   4   3     6421.16     6339.21     64.79 o 
   5   4   3      699.83      715.45     28.21 o 
   6   4   3     9124.81     9182.54     81.74 o 
   7   4   3     8013.17     8025.33     76.20 o 
   8   4   3       47.99       46.58     17.62 o 
   9   4   3      498.32      470.83     28.67 o 
  10   4   3      137.74      163.32     24.35 o 
  11   4   3       30.27        3.43     33.10 o 
  12   4   3      789.71      741.17     48.54 o 
  13   4   3     4373.88     4215.63    141.19 o 
  14   4   3      403.28      392.27     51.76 o 
   0   5   3     8690.36     8807.81    183.86 o 
   1   5   3       62.53       56.01     22.48 o 
   2   5   3     5752.97     5703.04    148.71 o 
   3   5   3     3214.98     3156.23     69.38 o 
   4   5   3      165.43      158.73     22.99 o 
   5   5   3     2481.27     2368.79     46.60 o 
   6   5   3      174.18      149.85     23.65 o 
   7   5   3     2716.60     2794.49     49.40 o 
   8   5   3      112.41       91.19     21.53 o 
   9   5   3     1229.46     1200.87     39.75 o 
  10   5   3     3057.06     3011.86     62.98 o 
  11   5   3       83.25       64.01     33.54 o 
  12   5   3     1209.77     1181.26     56.92 o 
  13   5   3      210.48      213.63     39.97 o 
   1   6   3    11479.64    11325.11    149.11 o 
   2   6   3     8753.94     8627.77    122.47 o 
   3   6   3      218.47      267.13     42.24 o 
   4   6   3      705.06      676.03     32.69 o 
   5   6   3      179.73      239.26     27.69 o 
   6   6   3       13.58       33.20     21.19 o 
   7   6   3     1861.15     1970.12     52.14 o 
   8   6   3     6629.30     6520.53     96.07 o 
   9   6   3     2112.49     2155.06     95.77 o 
  10   6   3      932.09      869.54     46.24 o 
  11   6   3     5741.90     5524.52     99.11 o 
  12   6   3     1668.81     1689.35     63.91 o 
  13   6   3      156.87       90.60     66.62 o 
   0   7   3     1184.22     1097.44     55.20 o 
   1   7   3        0.77        7.52     23.45 o 
   2   7   3     1015.67     1048.80     44.97 o 
   3   7   3      688.29      650.33     44.56 o 
   4   7   3      679.92      687.92     34.25 o 
   5   7   3     6502.11     6471.31    103.27 o 
   6   7   3      283.81      272.85     29.71 o 
   7   7   3     3000.08     2905.67     63.19 o 
   8   7   3     1220.82     1266.59     48.70 o 
   9   7   3       77.65       68.69     30.13 o 
  10   7   3      475.09      498.77     40.36 o 
  11   7   3      122.31       47.46     33.92 o 
   1   8   3      519.00      511.46     36.01 o 
   2   8   3       65.19       18.61     33.28 o 
   3   8   3     5349.47     5501.73     96.66 o 
   4   8   3     2913.12     2810.89     57.74 o 
   5   8   3      485.83      482.13     32.28 o 
   6   8   3     6173.06     6035.48     91.15 o 
   7   8   3     4365.45     4530.31     78.34 o 
   8   8   3       10.63      -11.14     31.54 o 
   9   8   3      163.60      185.72     34.42 o 
  10   8   3       34.81       47.31     31.97 o 
   0   9   3     5505.15     5501.66    117.15 o 
   1   9   3      439.12      374.70     35.60 o 
   2   9   3     1591.50     1642.53     55.17 o 
   3   9   3     1237.73     1218.46     42.83 o 
   4   9   3       47.92       31.81     24.52 o 
   5   9   3     1142.34     1227.51     43.71 o 
   6   9   3      119.89       90.77     26.17 o 
   7   9   3     1411.98     1523.82     72.88 o 
   8   9   3       47.87       60.60     31.16 o 
   1  10   3     4605.68     4819.03     91.22 o 
   2  10   3     2468.41     2749.32     70.05 o 
   3  10   3        6.72       -2.38     25.20 o 
   4  10   3      347.96      362.02     67.12 o 
   5  10   3       29.58       77.49     47.51 o 
   0   0   4    16155.70    16658.24    355.73 o 
   1   0   4     9636.04    10115.13    234.49 o 
   2   0   4     5065.98     4992.45     78.32 o 
   3   0   4     9877.16     9719.04    213.95 o 
   4   0   4      916.02      876.41     42.25 o 
   5   0   4       21.82       33.25     17.59 o 
   6   0   4     2008.90     2022.26     69.42 o 
   7   0   4     5317.68     5197.64     84.65 o 
   8   0   4      198.39      270.82     35.00 o 
   9   0   4    10496.01    10472.63    197.67 o 
  10   0   4     7145.13     7154.33    345.08 o 
  11   0   4      317.76      327.24     57.96 o 
  12   0   4     1057.86     1109.44     85.94 o 
  13   0   4     2313.72     2346.47    107.74 o 
  14   0   4        8.92       31.83     79.27 o 
   1   1   4     5973.09     6229.37    113.21 o 
   2   1   4     1092.41     1071.77     32.28 o 
   3   1   4     3920.60     3885.43     46.61 o 
   4   1   4     2474.08     2350.52     35.96 o 
   5   1   4       81.80       87.48     13.54 o 
   6   1   4     1157.64     1176.47     26.43 o 
   7   1   4     1135.20     1092.11     32.93 o 
   8   1   4     1298.69     1286.00     40.81 o 
   9   1   4     1460.12     1498.85     40.34 o 
  10   1   4      132.42      126.34     35.06 o 
  11   1   4     1836.38     1863.22     56.79 o 
  12   1   4       25.69       40.95     50.58 o 
  13   1   4     1719.90     1844.71     71.47 o 
  14   1   4      336.70      353.74     47.31 o 
   0   2   4      303.36      356.61     31.35 o 
   1   2   4     4391.98     4475.78     49.00 o 
   2   2   4     1058.32     1116.27     28.73 o 
   3   2   4       80.56       78.88     14.22 o 
   4   2   4     6288.91     6495.12     67.39 o 
   5   2   4    25872.29    26406.96    202.85 o 
   6   2   4     2122.29     2170.55     36.16 o 
   7   2   4     3635.11     3604.19     57.16 o 
   8   2   4     4210.23     4230.18     59.70 o 
   9   2   4     2016.94     2035.61     44.82 o 
  10   2   4      124.59      105.62     31.22 o 
  11   2   4      646.20      600.52     40.89 o 
  12   2   4      431.98      387.67     43.18 o 
  13   2   4      598.96      505.48     52.07 o 
  14   2   4     1526.70     1370.72     67.59 o 
   1   3   4     8242.87     8376.21     85.11 o 
   2   3   4     3069.76     2970.32     51.99 o 
   3   3   4     2637.18     2548.15     45.07 o 
   4   3   4     1228.75     1192.11     30.60 o 
   5   3   4       72.30       56.04     19.81 o 
   6   3   4     2854.77     2713.84     44.94 o 
   7   3   4      185.16      176.27     21.15 o 
   8   3   4     1207.13     1245.54     36.80 o 
   9   3   4     1493.47     1403.58     41.38 o 
  10   3   4     1073.00      973.96     37.42 o 
  11   3   4     2460.36     2545.04     59.19 o 
  12   3   4       44.22       13.76     29.01 o 
  13   3   4     1473.89     1562.90     94.51 o 
  14   3   4      245.62      219.90     59.15 o 
   0   4   4    13126.27    12923.69    293.11 o 
   1   4   4     6082.95     5950.67     99.18 o 
   2   4   4     1560.70     1537.55     90.43 o 
   3   4   4     7050.24     7240.69     99.34 o 
   4   4   4      406.44      370.81     30.09 o 
   5   4   4       26.84       27.48     19.27 o 
   6   4   4     1037.24     1056.09     38.42 o 
   7   4   4     3976.84     3951.02     93.33 o 
   8   4   4       41.35       36.53     29.12 o 
   9   4   4     7401.10     7173.05    119.67 o 
  10   4   4     4625.19     4733.74     81.57 o 
  11   4   4      283.78      287.87     40.22 o 
  12   4   4     1207.34     1170.04     66.73 o 
  13   4   4     1818.47     1731.43     70.70 o 
   1   5   4     2535.20     2399.50     61.28 o 
   2   5   4      134.67      109.58     28.32 o 
   3   5   4     3390.22     3285.88     74.51 o 
   4   5   4     2049.72     2079.18     53.93 o 
   5   5   4       82.42       34.64     25.53 o 
   6   5   4      502.25      489.41     30.88 o 
   7   5   4     1682.66     1615.48     47.53 o 
   8   5   4      654.00      655.75     37.23 o 
   9   5   4     1023.94     1010.66     44.14 o 
  10   5   4        8.94      -31.59     31.59 o 
  11   5   4      865.51      932.85     79.61 o 
  12   5   4       10.97       45.44     37.89 o 
   0   6   4      187.54      165.21     50.63 o 
   1   6   4     1614.91     1567.24     55.53 o 
   2   6   4     2681.89     2639.03     90.21 o 
   3   6   4      164.86      158.85     33.53 o 
   4   6   4     3004.63     3111.94     65.25 o 
   5   6   4    15427.54    14928.37    223.08 o 
   6   6   4      692.93      718.27     40.33 o 
   7   6   4     2613.31     2603.55    106.30 o 
   8   6   4     1926.73     1826.46     74.73 o 
   9   6   4      673.65      648.60     43.70 o 
  10   6   4       10.87      -30.48     33.41 o 
  11   6   4      524.18      493.03     44.74 o 
   1   7   4     5667.46     5435.69    158.53 o 
   2   7   4     1930.32     1851.72     59.70 o 
   3   7   4      900.67      877.80     47.49 o 
   4   7   4      929.89      974.61     44.04 o 
   5   7   4       38.45       79.14     44.62 o 
   6   7   4     1208.95     1175.77     48.46 o 
   7   7   4        3.12       13.21     29.74 o 
   8   7   4     1320.74     1304.19     54.06 o 
   9   7   4      948.81      963.24     54.44 o 
  10   7   4      815.43      730.48     47.70 o 
   0   8   4     5980.05     5751.71    175.87 o 
   1   8   4     2174.23     2136.97     64.16 o 
   2   8   4      136.12      191.21     34.19 o 
   3   8   4     3041.83     2948.06    125.83 o 
   4   8   4      102.74       64.54     29.00 o 
   5   8   4       78.99       37.31     28.28 o 
   6   8   4      222.95      240.96     34.31 o 
   7   8   4     1982.34     1928.91     60.38 o 
   8   8   4       11.80       29.23     32.23 o 
   1   9   4     1078.52     1151.77     64.49 o 
   2   9   4       93.46       86.43     33.35 o 
   3   9   4     2249.84     2102.72     58.36 o 
   4   9   4      706.66      747.50     41.74 o 
   5   9   4       73.08      100.10     30.74 o 
   6   9   4      889.95      849.28     44.75 o 
   0  10   4       12.25       11.99     57.29 o 
   1  10   4      391.97      458.43     50.77 o 
   1   0   5       96.20       42.13     28.16 o 
   2   0   5      606.26      647.47     51.80 o 
   3   0   5     2806.80     2982.62     74.23 o 
   4   0   5    10927.78    10728.44    157.12 o 
   5   0   5        2.39        0.72     29.92 o 
   6   0   5    20542.13    20596.14    430.97 o 
   7   0   5     1314.21     1194.45     90.91 o 
   8   0   5       18.00       17.89     42.67 o 
   9   0   5      376.31      381.60     59.26 o 
  10   0   5      127.70      103.08     51.18 o 
  11   0   5       52.11      156.14     56.02 o 
  12   0   5     2374.57     2389.08    112.34 o 
  13   0   5      478.58      426.47    139.90 o 
   0   1   5     7848.30     8293.81    128.70 o 
   1   1   5       66.42       55.43     18.02 o 
   2   1   5     3627.28     3728.37     53.54 o 
   3   1   5      702.39      683.91     30.60 o 
   4   1   5      972.86      972.45     36.27 o 
   5   1   5      570.71      518.96     29.67 o 
   6   1   5        9.32       12.39     22.29 o 
   7   1   5      512.64      601.74     33.26 o 
   8   1   5     1376.73     1307.79     45.17 o 
   9   1   5      313.71      275.77     38.61 o 
  10   1   5     2840.65     2921.02     76.83 o 
  11   1   5        7.40       29.53     36.88 o 
  12   1   5     1804.04     1885.57     75.77 o 
  13   1   5       17.78      -45.81     51.35 o 
   1   2   5     3271.97     3276.14     81.15 o 
   2   2   5    18770.03    19128.95    170.67 o 
   3   2   5       42.52       51.81     22.68 o 
   4   2   5      704.24      730.61     50.81 o 
   5   2   5       95.63      104.49     23.29 o 
   6   2   5      359.85      367.82     28.89 o 
   7   2   5      277.50      338.55     30.51 o 
   8   2   5    11060.47    11182.34    123.38 o 
   9   2   5      291.03      248.45     30.82 o 
  10   2   5     1632.82     1731.25     59.90 o 
  11   2   5     1585.74     1637.90     67.17 o 
  12   2   5     4285.83     4214.67     96.89 o 
  13   2   5       20.94       25.13     40.98 o 
   0   3   5     4257.82     3986.36    145.22 o 
   1   3   5      186.95      264.44     92.60 o 
   2   3   5     6840.21     6984.99    117.69 o 
   3   3   5      136.15       79.94     31.54 o 
   4   3   5     1881.73     1832.35     50.15 o 
   5   3   5      613.50      653.22     36.53 o 
   6   3   5        7.98        5.51     25.78 o 
   7   3   5      335.63      373.24     34.39 o 
   8   3   5     1585.22     1693.05     56.39 o 
   9   3   5       13.24       73.15     34.31 o 
  10   3   5     2282.02     2365.90     73.98 o 
  11   3   5       21.44       34.83     38.23 o 
  12   3   5     1106.24     1121.00    174.54 o 
   1   4   5        2.95      -28.48     43.30 o 
   2   4   5      565.29      586.18    162.55 o 
   3   4   5     1917.61     2020.28     83.46 o 
   4   4   5     9085.33     8983.54    125.13 o 
   5   4   5       95.27      126.47     33.27 o 
   6   4   5    12958.77    12588.37    172.76 o 
   7   4   5     1271.55     1364.47     56.22 o 
   8   4   5       13.96       20.87     46.47 o 
   9   4   5      180.88      204.83     37.40 o 
  10   4   5       16.92      -20.10     38.46 o 
  11   4   5       12.45        0.69     37.13 o 
   0   5   5     7348.65     7441.11    214.51 o 
   1   5   5       34.80       -2.73     35.76 o 
   2   5   5     1397.90     1403.99     95.26 o 
   3   5   5      860.99      817.66     43.34 o 
   4   5   5      167.40      127.40     30.03 o 
   5   5   5      379.46      380.97     38.25 o 
   6   5   5        0.01       26.47     30.57 o 
   7   5   5      471.82      505.61     42.63 o 
   8   5   5      724.56      766.04     48.65 o 
   9   5   5      569.98      544.21     45.76 o 
  10   5   5     2676.86     2750.30     77.67 o 
  11   5   5        6.10       18.26     37.46 o 
   1   6   5     1329.61     1312.38     70.66 o 
   2   6   5    11714.71    11325.11    220.50 o 
   3   6   5        3.86      -24.48     27.26 o 
   4   6   5      457.06      514.73     39.47 o 
   5   6   5        8.41       30.30     31.00 o 
   6   6   5       57.69       61.90     31.83 o 
   7   6   5      286.67      239.81     38.00 o 
   8   6   5     6297.58     6010.59    107.56 o 
   9   6   5      403.38      414.19     44.89 o 
  10   6   5     1832.73     1728.59     78.32 o 
   0   7   5     2203.93     2170.38    118.58 o 
   1   7   5       29.69       -2.00     37.68 o 
   2   7   5     4160.56     4145.66    217.17 o 
   3   7   5       78.68       28.87     30.14 o 
   4   7   5     2128.38     2102.66     62.18 o 
   5   7   5      422.81      425.43     39.88 o 
   6   7   5       37.66       53.43     34.24 o 
   7   7   5      182.10      210.79     37.20 o 
   8   7   5     1355.59     1367.82     60.97 o 
   1   8   5       77.71      -19.99     39.57 o 
   2   8   5      208.14      201.83     46.63 o 
   3   8   5      907.20      981.82     61.92 o 
   4   8   5     4714.20     4561.94     88.72 o 
   5   8   5      234.97      198.21     37.02 o 
   6   8   5     4607.50     4615.92     98.27 o 
   0   9   5     3844.18     3667.93    153.22 o 
   1   9   5      115.20      174.46     47.57 o 
   2   9   5     1133.57     1177.79    105.25 o 
   0   0   6      150.37      194.57     48.63 o 
   1   0   6     8287.98     8546.00    122.88 o 
   2   0   6       30.03       22.14     40.53 o 
   3   0   6     5309.29     5354.73    137.85 o 
   4   0   6      229.25      157.85     39.61 o 
   5   0   6       42.79       81.70     36.99 o 
   6   0   6        7.21       -8.56     83.27 o 
   7   0   6     2563.65     2516.54    109.25 o 
   8   0   6       31.47       83.96     52.53 o 
   9   0   6     6144.01     6090.60    227.83 o 
  10   0   6       85.31       97.89     59.96 o 
  11   0   6      254.19      310.00     82.61 o 
   1   1   6     4745.71     4974.41     68.09 o 
   2   1   6        0.88      -25.22     25.22 o 
   3   1   6     2905.39     2990.15     64.40 o 
   4   1   6       46.52        5.84     28.86 o 
   5   1   6      327.25      378.04     34.91 o 
   6   1   6      185.98      253.51     33.85 o 
   7   1   6      910.38      934.19     46.97 o 
   8   1   6       46.69       39.53     52.95 o 
   9   1   6     1305.26     1437.69     64.99 o 
  10   1   6        1.05      -15.12     38.67 o 
  11   1   6     1672.18     1655.38     72.18 o 
   0   2   6       54.88       96.24     47.96 o 
   1   2   6     2975.94     2870.04     81.02 o 
   2   2   6      309.97      363.77     38.07 o 
   3   2   6      586.37      588.00     38.02 o 
   4   2   6      217.31      273.54     32.77 o 
   5   2   6    20080.24    19909.04    231.25 o 
   6   2   6        3.68       35.37     29.65 o 
   7   2   6     3555.56     3458.21     73.75 o 
   8   2   6       27.62       54.26     32.16 o 
   9   2   6      530.49      482.12     47.34 o 
  10   2   6        3.82      -17.10     44.92 o 
  11   2   6      865.49      884.87     82.84 o 
   1   3   6     4045.67     3922.29     93.84 o 
   2   3   6       13.38       10.47     34.95 o 
   3   3   6     1739.26     1864.47     74.59 o 
   4   3   6        7.45        4.31     36.35 o 
   5   3   6        6.59      -35.09     35.09 o 
   6   3   6       28.78       -3.87     37.55 o 
   7   3   6       82.75       56.86     56.11 o 
   8   3   6        3.51       42.23     36.48 o 
   9   3   6     2010.87     2169.67     96.33 o 
  10   3   6       37.64       88.19     58.39 o 
   0   4   6      185.62      158.55     70.61 o 
   1   4   6     4903.91     4770.38    129.52 o 
   2   4   6        0.36       21.88     37.35 o 
   3   4   6     5254.44     5267.58    112.30 o 
   4   4   6      139.82      124.35     40.71 o 
   5   4   6       15.18       99.61     40.42 o 
   6   4   6        0.10       20.68     39.81 o 
   7   4   6     2348.64     2252.62    111.73 o 
   8   4   6       23.78       65.06     37.50 o 
   9   4   6     5583.44     5469.65    110.34 o 
   1   5   6     3385.31     3347.79    108.79 o 
   2   5   6        0.91       11.44     52.63 o 
   3   5   6     3237.80     3135.05     88.94 o 
   4   5   6       84.38       49.57     40.19 o 
   5   5   6      716.11      779.45    109.61 o 
   6   5   6      279.57      356.53     54.42 o 
   7   5   6     1487.12     1408.47     82.69 o 
   8   5   6       94.34      123.70     39.63 o 
   0   6   6        6.81       27.98     65.28 o 
   1   6   6      801.61      856.82     69.54 o 
   2   6   6       51.96      -24.43     36.21 o 
   3   6   6      149.51      184.99     41.52 o 
   4   6   6       74.97       70.20     69.19 o 
   5   6   6    12494.83    12241.62    191.73 o 
   6   6   6       27.27      -10.59     40.58 o 
   7   6   6     2178.41     2152.27     72.62 o 
   1   7   6     3015.41     3049.87    106.45 o 
   2   7   6       10.15       -4.92     38.97 o 
   3   7   6      506.38      545.21     51.69 o 
   4   7   6        0.96      -37.88     37.88 o 
   5   7   6        6.35       -0.66     41.30 o 
   1   0   7       21.84       33.40     34.51 o 
   2   0   7     1114.61     1113.23     66.62 o 
   3   0   7       93.20      114.45     55.37 o 
   4   0   7     4693.48     4615.68    217.84 o 
   5   0   7      118.19       13.99     53.60 o 
   6   0   7     9932.61    10242.13    540.93 o 
   7   0   7       38.64      180.36     61.06 o 
   8   0   7      142.22      212.84     62.93 o 
   0   1   7     5417.68     5801.63    155.22 o 
   1   1   7        8.67       -1.69     35.08 o 
   2   1   7     2460.49     2523.82     82.44 o 
   3   1   7       48.35       13.50     44.47 o 
   4   1   7      388.73      403.55     40.12 o 
   5   1   7      115.79      112.57     39.44 o 
   6   1   7        0.33      -52.12     52.12 o 
   7   1   7       78.21      140.57     41.76 o 
   8   1   7      514.27      697.17     55.68 o 
   1   2   7      464.77      542.68     47.79 o 
   2   2   7     8979.59     8717.25    157.62 o 
   3   2   7        1.12       23.63     42.29 o 
   4   2   7      818.98      826.69     62.91 o 
   5   2   7       58.22      120.74     47.36 o 
   6   2   7       53.34       86.94     59.43 o 
   7   2   7        3.84      -50.22     50.22 o 
   8   2   7     7936.34     7477.44    186.42 o 
   0   3   7     2212.63     2228.10    159.21 o 
   1   3   7        6.30      -41.15     41.15 o 
   2   3   7     2436.95     2608.16     88.38 o 
   3   3   7       17.27      -43.09     43.09 o 
   4   3   7      440.55      470.01     56.36 o 
   5   3   7      139.76      224.97     49.50 o 
   6   3   7       71.42       81.85     48.50 o 
   7   3   7        9.51      -19.29     47.18 o 
   1   4   7        0.66      -40.71     40.71 o 
   2   4   7      795.33      760.60     60.21 o 
   3   4   7       56.62       86.54     44.27 o 
   4   4   7     4420.60     4539.40    113.81 o 
   5   4   7        8.47       24.70     46.59 o 
   6   4   7     7597.78     7303.17    147.91 o 
   0   5   7     6494.33     6546.58    166.72 o 
   1   5   7       12.03       13.46     58.06 o 
   2   5   7     1857.85     1797.31     83.05 o 
   3   5   7      135.48      185.85     48.69 o 
   4   5   7      190.65      244.99     51.18 o 
   3   0   8     3711.57     3552.02    190.52 o 
   1   1   8     1497.66     1402.44     81.25 o 
   2   1   8       88.53      197.16     67.32 o 
   3   1   8     1197.53     1311.81     96.08 o 
   0   2   8      167.55      199.96     65.35 o 
   1   2   8      711.34      763.66     59.56 o 
                                                 
